# Supplementary material for: Molecular docking, molecular dynamics simulations and binding free energy studies of interactions between Mycobacterium tuberculosis Pks13, PknG and bioactive constituents of extremophilic bacteria
Source: Sci Rep. 2024 Mar 21;14:6794. doi: 10.1038/s41598-024-57124-9 (PMC10957976; doi:10.1038/s41598-024-57124-9)
Supplement: Supplementary file 2 — Supplementary Information 2. [file 41598_2024_57124_MOESM2_ESM.txt]

	Pathway total	Hits.total	Hits.sig	Expected	FET	EASE	Pathway Number	EC.Hits
Aminoacyl-tRNA biosynthesis	21	9	9	6.8182	0.015121	0.085684	P1	EC00011;EC0004;EC0005;EC0002;EC00016;EC00017;EC0001;EC00010;EC0003;EC0006
Phenylalanine, tyrosine and tryptophan biosynthesis	22	4	4	3.4091	0.13671	0.4557	P2	EC00015;EC0006;EC0003;EC0004;EC0005
Biosynthesis of secondary metabolites - other antibiotics	14	6	6	3.4091	0.13671	0.4557	P3	EC00065;EC00066;EC00064;EC00027;EC00030
Lysine degradation	13	5	5	2.7273	0.20673	0.59263	P4	EC0001;EC00050;EC00016;EC00017
Aminobenzoate degradation	10	2	2	2.7273	0.20673	0.59263	P5	EC00031;EC00032;EC00013;EC00014
Glycine, serine and threonine metabolism	28	2	2	2.0455	0.3101	0.74423	P6	EC00016;EC00017;EC0003
Valine, leucine and isoleucine biosynthesis	22	3	3	2.0455	0.3101	0.74423	P7	EC00010;EC00016;EC00017
Lysine biosynthesis	15	3	3	2.0455	0.3101	0.74423	P8	EC00033;EC00034;EC0001
Tyrosine metabolism	9	3	3	2.0455	0.3101	0.74423	P9	EC00031;EC00032;EC0006
Phenylalanine metabolism	5	3	3	2.0455	0.3101	0.74423	P10	EC00015;EC0004;EC0005
Tryptophan metabolism	12	2	2	2.0455	0.3101	0.74423	P11	EC00038;EC00039;EC00030
Xylene degradation	6	4	4	2.0455	0.3101	0.74423	P12	EC00048;EC00049;EC00056
Vitamin B6 metabolism	11	3	3	2.0455	0.3101	0.74423	P13	EC00025;EC00028;EC00012
Pantothenate and CoA biosynthesis	19	2	2	2.0455	0.3101	0.74423	P14	EC00036;EC00016;EC00017
Arginine and proline metabolism	24	2	2	1.3636	0.46154	0.89231	P15	EC00055;EC00050
Lipoic acid metabolism	4	1	1	1.3636	0.46154	0.89231	P16	EC00057;EC00058
Folate biosynthesis	30	2	2	1.3636	0.46154	0.89231	P17	EC00063;EC00027
Purine metabolism	67	5	3	2.7273	0.62019	0.89583	P18	EC00012;EC00024;EC00029
Valine, leucine and isoleucine degradation	25	5	3	2.7273	0.62019	0.89583	P19	EC00010;EC00016;EC00017
Arginine biosynthesis	18	1	1	0.68182	0.68182	1	P20	EC00026
Cysteine and methionine metabolism	43	1	1	0.68182	0.68182	1	P21	EC0002
Histidine metabolism	18	1	1	0.68182	0.68182	1	P22	EC00011
Novobiocin biosynthesis	3	1	1	0.68182	0.68182	1	P23	EC0006
beta-Alanine metabolism	6	1	1	0.68182	0.68182	1	P24	EC00036
D-Arginine and D-ornithine metabolism	4	1	1	0.68182	0.68182	1	P25	EC00051
Thiamine metabolism	18	1	1	0.68182	0.68182	1	P26	EC00062
Nicotinate and nicotinamide metabolism	15	1	1	0.68182	0.68182	1	P27	EC00023
Amino sugar and nucleotide sugar metabolism	32	2	1	1.3636	0.9021	1	P28	EC00027
Biotin metabolism	7	2	1	4.0909	0.92411	0.98643	P29	EC00040;EC00041;EC00042
